# Supplementary material for: Deep Learning Approach for Predicting the Therapeutic Usages of Unani Formulas towards Finding Essential Compounds
Source: Life (Basel). 2023 Feb 3;13(2):439. doi: 10.3390/life13020439 (PMC9959740; doi:10.3390/life13020439)
Supplement: Supplementary file 1 [file life-13-00439-s001.zip]

Archive with 1 entries (1 files):
- life-2139547-supplementary.docx
